# Supplementary material for: ﻿Viciamingyueshanensis (Fabeae, Papilionoideae, Fabaceae), a new species from western Jiangxi, China
Source: PhytoKeys. 2021 Dec 13;187:71–6. doi: 10.3897/phytokeys.187.71960 (PMC8688403; doi:10.3897/phytokeys.187.71960)
Supplement: XML Treatment for Vicia mingyueshanensis [file phytokeys.187.71960-treatment1.xml]

<!DOCTYPE tp:taxon-treatment
  PUBLIC "-//TaxonX//DTD Taxonomic Treatment Publishing DTD v0 20100105//EN" "tax-treatment-NSO.dtd">
<tp:taxon-treatment xmlns:tp="http://www.plazi.org/taxpub"><tp:treatment-meta><kwd-group><label>Taxon classification</label><kwd>
              <named-content content-type="kingdom">Plantae</named-content>
            </kwd><kwd>
              <named-content content-type="order">Fabales</named-content>
            </kwd><kwd>
              <named-content content-type="family">Fabaceae</named-content>
            </kwd></kwd-group><mixed-citation publication-type="journal"><person-group><name><surname>Xiao</surname><given-names>Zhi-Yong</given-names></name><name><surname>Li</surname><given-names>Xiao-Chun</given-names></name><name><surname>Luo</surname><given-names>Ying</given-names></name><name><surname>Zeng</surname><given-names>Chuan-Sheng</given-names></name><name><surname>Qiu</surname><given-names>Bang-Gui</given-names></name><name><surname>Cao</surname><given-names>Fu-Liang</given-names></name></person-group><article-title>﻿<italic><tp:taxon-name><tp:taxon-name-part taxon-name-part-type="genus" reg="Vicia">Vicia</tp:taxon-name-part><tp:taxon-name-part taxon-name-part-type="species" reg="mingyueshanensis">mingyueshanensis</tp:taxon-name-part></tp:taxon-name></italic> (Fabeae, <tp:taxon-name><tp:taxon-name-part taxon-name-part-type="subfamily">Papilionoideae</tp:taxon-name-part></tp:taxon-name>, <tp:taxon-name><tp:taxon-name-part taxon-name-part-type="family">Fabaceae</tp:taxon-name-part></tp:taxon-name>), a new species from western Jiangxi, China</article-title><source>PhytoKeys</source><day>13</day><month>12</month><year>2021</year><volume>187</volume><fpage>71</fpage><lpage>76</lpage><pub-id pub-id-type="doi">10.3897/phytokeys.187.71960</pub-id></mixed-citation></tp:treatment-meta><tp:nomenclature><label>﻿</label><tp:taxon-name>
            <object-id xmlns:xlink="http://www.w3.org/1999/xlink" content-type="arpha" xlink:type="simple">06C674F6-4328-5ADD-9BCD-F02DE8C52461</object-id>
            <tp:taxon-name-part taxon-name-part-type="genus" reg="Vicia">Vicia</tp:taxon-name-part>
            <tp:taxon-name-part taxon-name-part-type="species" reg="mingyueshanensis">mingyueshanensis</tp:taxon-name-part>
            <object-id xmlns:xlink="http://www.w3.org/1999/xlink" content-type="ipni" xlink:type="simple">urn:lsid:ipni.org:names:77234378-1</object-id>
          </tp:taxon-name><tp:taxon-authority>Z.Y.Xiao &amp; X.C.Li</tp:taxon-authority><tp:taxon-status xmlns:xlink="http://www.w3.org/1999/xlink" xlink:type="simple">sp. nov.</tp:taxon-status><xref ref-type="fig" rid="F1">Figures 1</xref><xref ref-type="fig" rid="F2">, 2</xref><xref ref-type="table" rid="T1">, Table 1</xref></tp:nomenclature><tp:treatment-sec sec-type="material" id="SECID0EKIAC"><title>Type.</title><p>China. Jiangxi Province, Yichun County, Hongjiang Township, Dongnan Village, under bamboo forests, beside the river ditch, 328 m elevation, 8 May 2019, <italic>Z.Y. Xiao &amp; X.C.Li</italic>, CSFI076074 (holotype: CSFI; isotypes: NF).</p></tp:treatment-sec><tp:treatment-sec sec-type="diagnosis" id="SECID0ESIAC"><title>Diagnosis.</title><p>Sepal lobes and bractlets, completely glabrous. Most similar to <italic><tp:taxon-name><tp:taxon-name-part taxon-name-part-type="genus" reg="Vicia">Vicia</tp:taxon-name-part><tp:taxon-name-part taxon-name-part-type="species" reg="taipaica">taipaica</tp:taxon-name-part></tp:taxon-name></italic>, but differs from it by its hastate or lanceolate stipules and subulate bractlets (stipules semi-ovate or lanceolate and bractlets absent in <italic><tp:taxon-name><tp:taxon-name-part taxon-name-part-type="genus" reg="Vicia">Vicia</tp:taxon-name-part><tp:taxon-name-part taxon-name-part-type="species" reg="taipaica">taipaica</tp:taxon-name-part></tp:taxon-name></italic>). Similar to <italic><tp:taxon-name><tp:taxon-name-part taxon-name-part-type="genus" reg="Vicia">Vicia</tp:taxon-name-part><tp:taxon-name-part taxon-name-part-type="species" reg="dichroantha">dichroantha</tp:taxon-name-part></tp:taxon-name></italic> as well, but differs from it by the light yellow or dull orange colour of the corolla and subulate bractlet (yellow, dark yellow or dull orange corolla, marked purple at apex of standard and braclets, absent in <italic><tp:taxon-name><tp:taxon-name-part taxon-name-part-type="genus" reg="Vicia">Vicia</tp:taxon-name-part><tp:taxon-name-part taxon-name-part-type="species" reg="dichroantha">dichroantha</tp:taxon-name-part></tp:taxon-name></italic>). The new species is restricted to western Jiangxi Province (Figs <xref ref-type="fig" rid="F1">1</xref>, <xref ref-type="fig" rid="F2">2</xref>, Table <xref ref-type="table" rid="T1">1</xref>).</p><fig id="F1" position="float" orientation="portrait"><object-id xmlns:xlink="http://www.w3.org/1999/xlink" content-type="doi" xlink:type="simple">10.3897/phytokeys.187.71960.figure1</object-id><object-id xmlns:xlink="http://www.w3.org/1999/xlink" content-type="arpha" xlink:type="simple">48E92EC9-3716-5B23-9472-10C2F8C521F6</object-id><label>Figure 1.</label><caption><p>Distribution map of <italic><tp:taxon-name><tp:taxon-name-part taxon-name-part-type="genus" reg="Vicia">Vicia</tp:taxon-name-part><tp:taxon-name-part taxon-name-part-type="species" reg="mingyueshanensis">mingyueshanensis</tp:taxon-name-part></tp:taxon-name></italic> (blue dots) and its closest similar species <tp:taxon-name><tp:taxon-name-part taxon-name-part-type="genus" reg="Vicia">Vicia</tp:taxon-name-part><tp:taxon-name-part taxon-name-part-type="species" reg="taipaica">taipaica</tp:taxon-name-part></tp:taxon-name> (red dots) and <tp:taxon-name><tp:taxon-name-part taxon-name-part-type="genus" reg="Vicia">Vicia</tp:taxon-name-part><tp:taxon-name-part taxon-name-part-type="species" reg="dichroantha">dichroantha</tp:taxon-name-part></tp:taxon-name> (yellow dots).</p></caption><graphic xmlns:xlink="http://www.w3.org/1999/xlink" xlink:href="phytokeys-187-071-g001.jpg" position="float" orientation="portrait" xlink:type="simple" id="oo_622473.jpg"><uri content-type="original_file" xlink:type="simple">https://binary.pensoft.net/fig/622473</uri></graphic></fig></tp:treatment-sec><tp:treatment-sec sec-type="description" id="SECID0E3LAC"><title>Description.</title><p>Perennial herb, strongly climbing, 0.5–1.8 m tall, glabrous throughout. Root robust, woody, branched, well-developed in depth. Stems flexuous, subquadrangular, striate, branched. Leaves paripinnate, 8–15 cm (excluding the tendril), with 4–6 pairs alternate leaflets, provided with a terminal twining tendril, 2–3 branched; leaflets elliptic to ovate-oblong, margin entire, not toothed, papery, 2.3–3.8 cm long, 0.7–1.5 cm wide, broadly cuneate or suborbicular at the base, mucronulate at the apex, subsessile or shortly petiolulate (to ca. 1 mm long), lateral veins 7–12 paired. Stipules opposite, unequal, margin entire, hastate or lanceolate, 0.4–0.7 × 0.2–0.3 cm. Racemes 10–20 flowered, shorter or nearly as long as the subtending leaves, with peduncle up to 4–8 cm long. Flowers slightly pendent, 1.6–2.0 cm long, bractlet, subulate, 0.2–0.3 × 0.1 cm. Calyx membranaceous, obliquely campanulate, 0.4–0.5 cm long, tubular, gibbous at the base, zygomorphic, with 5 lateral teeth acute, some calyces are cleft. Corolla light yellow or dull orange, standard with 1.3–1.4 × 0.4–0.5 cm, subequalling to wings and keels, apex retuse. Staminal tube 1.2–1.4 cm long, vexillary staminal filament free, anther greenish-yellow. Ovary 0.5–0.6 cm long, with 4–6 ovules. Style geniculate at the base, cylindrical, 0.3 cm long, evenly hairy under the stigma. Pod stipitate, falcate, often apiculate, smooth, 3.0–3.5 × 0.3 cm. Seeds 4–6, oblate-spheroid, brown-green, 0.3–0.4 × 0.3 cm, hilum circumlinear, up to the middle of the circumference long.</p><fig id="F2" position="float" orientation="portrait"><object-id xmlns:xlink="http://www.w3.org/1999/xlink" content-type="doi" xlink:type="simple">10.3897/phytokeys.187.71960.figure2</object-id><object-id xmlns:xlink="http://www.w3.org/1999/xlink" content-type="arpha" xlink:type="simple">C583DDA2-F718-5854-970B-FB2597DEE7BF</object-id><label>Figure 2.</label><caption><p><italic><tp:taxon-name><tp:taxon-name-part taxon-name-part-type="genus" reg="Vicia">Vicia</tp:taxon-name-part><tp:taxon-name-part taxon-name-part-type="species" reg="mingyueshanensis">mingyueshanensis</tp:taxon-name-part></tp:taxon-name></italic><bold>A, B</bold> habitat <bold>C</bold> habit <bold>D</bold> the whole plant <bold>E</bold> pods <bold>F</bold> pods and seeds <bold>G</bold> root <bold>H</bold> inflorescences <bold>I</bold> leaflets and stipules <bold>J</bold> bractlet <bold>K</bold> calyx <bold>L</bold> tendrils.</p></caption><graphic xmlns:xlink="http://www.w3.org/1999/xlink" xlink:href="phytokeys-187-071-g002.jpg" position="float" orientation="portrait" xlink:type="simple" id="oo_622474.jpg"><uri content-type="original_file" xlink:type="simple">https://binary.pensoft.net/fig/622474</uri></graphic></fig></tp:treatment-sec><tp:treatment-sec sec-type="phenology" id="SECID0EPNAC"><title>Phenology.</title><p>Flowering time from May to early June; fruiting in July and defoliation from late July to early August.</p><table-wrap id="T1" position="float" orientation="portrait"><label>Table 1.</label><caption><p>Detailed comparison of <italic><tp:taxon-name><tp:taxon-name-part taxon-name-part-type="genus" reg="Vicia">Vicia</tp:taxon-name-part><tp:taxon-name-part taxon-name-part-type="species" reg="mingyueshanensis">mingyueshanensis</tp:taxon-name-part></tp:taxon-name></italic> and its two morphologically-similar species.</p></caption><table id="TID0EXPAC" rules="all"><tbody><tr><th rowspan="1" colspan="1">Characters</th><th rowspan="1" colspan="1">
                    <italic>
                      <tp:taxon-name><tp:taxon-name-part taxon-name-part-type="genus" reg="Vicia">Vicia</tp:taxon-name-part><tp:taxon-name-part taxon-name-part-type="species" reg="mingyueshanensis">mingyueshanensis</tp:taxon-name-part></tp:taxon-name>
                    </italic>
                  </th><th rowspan="1" colspan="1">
                    <italic>
                      <tp:taxon-name><tp:taxon-name-part taxon-name-part-type="genus" reg="Vicia">Vicia</tp:taxon-name-part><tp:taxon-name-part taxon-name-part-type="species" reg="taipaica">taipaica</tp:taxon-name-part></tp:taxon-name>
                    </italic>
                  </th><th rowspan="1" colspan="1">
                    <italic>
                      <tp:taxon-name><tp:taxon-name-part taxon-name-part-type="genus" reg="Vicia">Vicia</tp:taxon-name-part><tp:taxon-name-part taxon-name-part-type="species" reg="dichroantha">dichroantha</tp:taxon-name-part></tp:taxon-name>
                    </italic>
                  </th></tr><tr><td rowspan="1" colspan="1">Plant indumentum</td><td rowspan="1" colspan="1">totally glabrous</td><td rowspan="1" colspan="1">totally glabrous</td><td rowspan="1" colspan="1">densely hairy</td></tr><tr><td rowspan="1" colspan="1">Stem height (m) and appearance</td><td rowspan="1" colspan="1">0.5–1.8, relatively thin decumbent</td><td rowspan="1" colspan="1">0.6–1.0, relatively thick decumbent</td><td rowspan="1" colspan="1">0.6–2.0, relatively thin erect</td></tr><tr><td rowspan="1" colspan="1">Leaf length (cm), tendril excluded</td><td rowspan="1" colspan="1">8–15</td><td rowspan="1" colspan="1">8–12</td><td rowspan="1" colspan="1">7–16</td></tr><tr><td rowspan="1" colspan="1">Leaflet pairs per leaf</td><td rowspan="1" colspan="1">4–6</td><td rowspan="1" colspan="1">3–5</td><td rowspan="1" colspan="1">4–6</td></tr><tr><td rowspan="1" colspan="1">Leaflet shape</td><td rowspan="1" colspan="1">elliptic to ovate-oblong</td><td rowspan="1" colspan="1">elliptic to ovate-oblong</td><td rowspan="1" colspan="1">linear to linear-lanceolate</td></tr><tr><td rowspan="1" colspan="1">Leaflet size (cm)</td><td rowspan="1" colspan="1">2.3–3.8 × 0.7–1.5</td><td rowspan="1" colspan="1">1.3–5.0 × 0.6–1.5</td><td rowspan="1" colspan="1">2.5–5.0 × 0.6–0.9</td></tr><tr><td rowspan="1" colspan="1">Stipule shape and size (cm)</td><td rowspan="1" colspan="1">hastate or lanceolate, opposite, unequal, margins entire, 0.4–0.7 × 0.2–0.3</td><td rowspan="1" colspan="1">semi-ovate or lanceolate, margin entire, 0.5–0.9 long</td><td rowspan="1" colspan="1">fan-shaped or lanceolate, margin 2–3 toothed</td></tr><tr><td rowspan="1" colspan="1">Raceme (number of flowers)</td><td rowspan="1" colspan="1">10–20</td><td rowspan="1" colspan="1">5–15</td><td rowspan="1" colspan="1">20–25</td></tr><tr><td rowspan="1" colspan="1">Corolla colour</td><td rowspan="1" colspan="1">light yellow or dull orange</td><td rowspan="1" colspan="1">yellow or brown-yellow</td><td rowspan="1" colspan="1">yellow, dark yellow or dull orange, marked purple at the apex of standard</td></tr><tr><td rowspan="1" colspan="1">Bractlet shape</td><td rowspan="1" colspan="1">subulate</td><td rowspan="1" colspan="1">absent</td><td rowspan="1" colspan="1">absent</td></tr><tr><td rowspan="1" colspan="1">Calyx shape</td><td rowspan="1" colspan="1">5 lateral teeth acute, some calyces are cleft</td><td rowspan="1" colspan="1">shortly and unequally toothed</td><td rowspan="1" colspan="1">5 lateral teeth acute, hairy</td></tr><tr><td rowspan="2" colspan="1">Seed colour and size (cm)</td><td rowspan="1" colspan="1">brown-green</td><td rowspan="1" colspan="1">oblong</td><td rowspan="1" colspan="1">oblate-spheroid</td></tr><tr><td rowspan="1" colspan="1">0.3–0.4 × 0.3</td><td rowspan="1" colspan="1">0.3–0.4 × 0.2</td><td rowspan="1" colspan="1">0.3–0.4 × 0.4</td></tr><tr><td rowspan="1" colspan="1">Seed numbers</td><td rowspan="1" colspan="1">4–6</td><td rowspan="1" colspan="1">2–5</td><td rowspan="1" colspan="1">2–4</td></tr></tbody></table></table-wrap></tp:treatment-sec><tp:treatment-sec sec-type="etymology" id="SECID0ERFAE"><title>Etymology.</title><p>The species epithet is derived from the name of the mountain range (Mingyueshan) where the species had been discovered.</p></tp:treatment-sec><tp:treatment-sec sec-type="Vernacular name" id="SECID0EWFAE"><title>Vernacular name.</title><p>The Chinese name ‘明月山野豌豆’ (Ming Yue Shan Ye Wan Dou)</p></tp:treatment-sec><tp:treatment-sec sec-type="distribution" id="SECID0E2FAE"><title>Distribution and habitat.</title><p><italic><tp:taxon-name><tp:taxon-name-part taxon-name-part-type="genus" reg="Vicia">Vicia</tp:taxon-name-part><tp:taxon-name-part taxon-name-part-type="species" reg="mingyueshanensis">mingyueshanensis</tp:taxon-name-part></tp:taxon-name></italic> is only known in western Jiangxi Province, Yichun County, Hongjiang Town, Dongnan Village, Mingyue Mountain Region, located in an open area of <italic><tp:taxon-name><tp:taxon-name-part taxon-name-part-type="genus" reg="Phyllostachys">Phyllostachys</tp:taxon-name-part><tp:taxon-name-part taxon-name-part-type="species" reg="edulis">edulis</tp:taxon-name-part></tp:taxon-name></italic> J. Houzeau forests with <italic><tp:taxon-name><tp:taxon-name-part taxon-name-part-type="genus" reg="Castanopsis">Castanopsis</tp:taxon-name-part><tp:taxon-name-part taxon-name-part-type="species" reg="tibetana">tibetana</tp:taxon-name-part></tp:taxon-name></italic> Hance and <italic><tp:taxon-name><tp:taxon-name-part taxon-name-part-type="genus" reg="Lithocarpus">Lithocarpus</tp:taxon-name-part><tp:taxon-name-part taxon-name-part-type="species" reg="litseifolius">litseifolius</tp:taxon-name-part></tp:taxon-name></italic> (Hance) Chun as associated tree species. The observed population is very small, with fewer than 200 plants growing along roadsides and ditches, accompanied by <italic><tp:taxon-name><tp:taxon-name-part taxon-name-part-type="genus" reg="Oreocnide">Oreocnide</tp:taxon-name-part><tp:taxon-name-part taxon-name-part-type="species" reg="frutescens">frutescens</tp:taxon-name-part></tp:taxon-name></italic> (Thunb.) Miq. and <italic><tp:taxon-name><tp:taxon-name-part taxon-name-part-type="genus" reg="Rubus">Rubus</tp:taxon-name-part><tp:taxon-name-part taxon-name-part-type="species" reg="tephrodes">tephrodes</tp:taxon-name-part></tp:taxon-name></italic> Hance. Elevation is 300–650 m above sea level.</p></tp:treatment-sec><tp:treatment-sec sec-type="Preliminary conservation assessment" id="SECID0EDIAE"><title>Preliminary conservation assessment.</title><p><italic><tp:taxon-name><tp:taxon-name-part taxon-name-part-type="genus" reg="Vicia">Vicia</tp:taxon-name-part><tp:taxon-name-part taxon-name-part-type="species" reg="mingyueshanensis">mingyueshanensis</tp:taxon-name-part></tp:taxon-name></italic> is currently only known from a small population in a habitat that is subject to logging and disturbance, thus, it is very rare and distributed in a few patches. On the basis of our field observations, this species is represented by no more than 200 large and mature individuals, along a road where bamboo was being cut. Due to its rarity and a low number of individuals, <italic><tp:taxon-name><tp:taxon-name-part taxon-name-part-type="genus" reg="Vicia">Vicia</tp:taxon-name-part><tp:taxon-name-part taxon-name-part-type="species" reg="mingyueshanensis">mingyueshanensis</tp:taxon-name-part></tp:taxon-name></italic> is considered to be <bold>Critically Endangered</bold> (<bold><abbrev xmlns:xlink="http://www.w3.org/1999/xlink" xlink:title="Critically Endangered" id="ABBRID0ECJAE" xlink:type="simple">CR</abbrev></bold><bold>, B1</bold>), according to the <xref ref-type="bibr" rid="B4">IUCN (2019)</xref>.</p></tp:treatment-sec><ref-list><ref id="B4"><mixed-citation xmlns:xlink="http://www.w3.org/1999/xlink" xlink:type="simple"><institution xlink:type="simple">IUCN</institution> (<year>2019</year>) Guidelines for Using the IUCN Red List Categories and Criteria. Version 14. Prepared by the Standards and Petitions Committee. <ext-link xlink:type="simple" ext-link-type="uri" xlink:href="http://cmsdocs.s3.amazonaws.com/RedListGuidelines.pdf">http://cmsdocs.s3.amazonaws.com/RedListGuidelines.pdf</ext-link></mixed-citation></ref></ref-list></tp:taxon-treatment>
